# Supplementary material for: Tracing Genetic Exchange and Biogeography of Cryptococcus neoformans var. grubii at the Global Population Level
Source: Genetics. 2017 Jul 5;207(1):327–46. doi: 10.1534/genetics.117.203836 (PMC5586382; doi:10.1534/genetics.117.203836)
Supplement: Supplementary file 10 [file 327TableS1.xlsx]

## Sheet: Table S1
Lineage	Isolate	Country	ST Type	Mating type	Source	Other name	Sequencing Center	SRA accession	NCBI BioProject	Reference
Diploid VNI/VNB	Bt66	Botswana		MAT alpha/alpha			Broad Institute	SRX256349	PRJNA191287	Litvintseva et al. 2003. Eukaryotic Cell.
Diploid VNII/VNB	Cng9			MAT alpha/alpha	Human CSF		Imperial College	ERS1800280 (SAMEA104141262)	PRJEB19514
Diploid VNII/VNB	PMHc1045.ENR.STOR	Botswana		MAT alpha/alpha	Clinical		Broad Institute	SRX965654	PRJNA269039
Diploid VNI/VNB	102-14	USA		MAT alpha/alpha	Environmental		Broad Institute	SRX400053	PRJNA227924	Lin et al 2009 PLoS Pathogens
Diploid VNII/VNII	1033	Australia		MAT alpha/alpha	Cat		Broad Institute	SRX400054	PRJNA227914	Bui et al 2008 Eukaryotic Cell and Lin et al 2009 PLoS Pathogens
Diploid VNII/VNII	1035	Australia		MAT alpha/alpha	Cat		Broad Institute	SRX400055	PRJNA227929	Bui et al 2008 Eukaryotic Cell and Lin et al 2009 PLoS Pathogens
Diploid VNII/VNII	1052	Australia		MAT alpha/alpha	Cat		Broad Institute	SRX400056	PRJNA227930	Bui et al 2008 Eukaryotic Cell and Lin et al 2009 PLoS Pathogens
Diploid VNII/VNII	1054	Australia		MAT alpha/alpha	Cat		Broad Institute	SRX400057	PRJNA227927	Bui et al 2008 Eukaryotic Cell and Lin et al 2009 PLoS Pathogens
Diploid VNB/VNB	Bt158	Botswana		MAT alpha/alpha	CSF/HIV+		Broad Institute	SRX273165	PRJNA191410	Litvintseva et al 2006 Genetics and Lin et al 2009 PLoS Pathogens
Diploid VNI/VNI	Bt29	Botswana		MAT alpha/alpha	CSF/HIV+		Broad Institute	SRX256451, SRX256350	PRJNA191257	Litvintseva et al. 2003. Eukaryotic Cell and Lin et al 2009 PLoS Pathogens
Diploid VNB/VNB	Bt50	Botswana		MAT alpha/alpha	CSF/HIV+		Broad Institute	SRX256400, SRX256481	PRJNA191195	Litvintseva et al. 2003. Eukaryotic Cell and Lin et al 2009 PLoS Pathogens
Diploid VNI/VNI	Bt9	Botswana		MAT alpha/alpha	CSF/HIV+		Broad Institute	SRX256403	PRJNA191183	Litvintseva et al 2006 Geneticss and Lin et al 2009 PLoS Pathogens
Diploid VNI/VNI	MMRL1368	Argentina		MAT alpha/alpha	Unknown		Broad Institute	SRX400061	PRJNA227915	Lin et al 2009 PLoS Pathogens
Diploid VNB/VNB	MMRL2445	Brazil		MAT alpha/alpha	CSF/HIV+		Broad Institute	SRX400062	PRJNA227925	Lin et al 2009 PLoS Pathogens
Diploid VNI/VNI	SB4	Brazil		MAT alpha/alpha	Unknown		Broad Institute	SRX400074	PRJNA227921	Lin et al 2009 PLoS Pathogens
Diploid VNB/VNIV	CCTP44	S. Africa	unknown	MATa/alpha	Clinical	A/D Hybrid	Imperial College	ERS1800281 (SAMEA104141263)	PRJEB19514	Bicanic et al 2007. Clin Infect Dis. and Bicanic et al 2008. Clin Infect Dis.
Diploid VNB/VNIV	CCTP50	S. Africa	unknown	MATa/alpha	Clinical	A/D Hybrid	Imperial College	ERS1511610	PRJEB11842	Rhodes et al. 2017 G3
Diploid VNB/VNIV	IFN-R21	S. Africa	unknown	MATa/alpha	Clinical	A/D Hybrid	Imperial College	ERS1511640	PRJEB11842	Rhodes et al. 2017 G3
Diploid VNB/VNIV	IFN-R23	S. Africa	unknown	MATa/alpha	Clinical	A/D Hybrid	Imperial College	ERS1511639	PRJEB11842	Rhodes et al. 2017 G3
Diploid VNB/VNIV	IFN-R26	S. Africa	unknown	MATa/a	Clinical	A/D Hybrid	Imperial College	ERS1800282 (SAMEA104141264)	PRJEB19514
Diploid VNB/VNIV	IFN26	S. Africa	245	MATa/alpha	Human CSF	A/D Hybrid	Imperial College	ERS1800283 (SAMEA104141265)	PRJEB19514
Diploid VNB/VNIV	IFN62	S. Africa	28	MATa/alpha	Clinical	A/D Hybrid	Imperial College	ERS1800284 (SAMEA104141266)	PRJEB19514
Diploid VNB/VNIV	RCT14	S. Africa	unknown	MATa/alpha	Clinical	A/D Hybrid	Imperial College	ERS1800285 (SAMEA104141267)	PRJEB19514	Bicanic et al 2007. Clin Infect Dis. and Bicanic et al 2008. Clin Infect Dis.
Diploid VNI/VG	INCr025a	India	unknown	MAT alpha/alpha	Human CSF	A/gattii Hybrid	Imperial College	ERS1800286 (SAMEA104141268)	PRJEB19514
Hybrid VNI/VNB	Bt125	Botswana		MAT alpha	CSF /HIV+		Broad Institute	SRX273127	PRJNA191417	Litvintseva et al. 2003. Eukaryotic Cell., Litvintseva et al. 2006. Genetics.
Hybrid VNI/VNB	Bt131	Botswana		MAT a	CSF /HIV+		Broad Institute	SRX273133	PRJNA191397	Litvintseva et al. 2003. Eukaryotic Cell., Litvintseva et al. 2006. Genetics.
Hybrid VNI/VNB	Bt162	Botswana		MAT a	CSF /HIV+		Broad Institute	SRX273166	PRJNA191392	Litvintseva et al. 2003. Eukaryotic Cell.
Hybrid VNI/VNB	Bt163	Botswana		MAT a	CSF /HIV+		Broad Institute	SRX256546, SRX256374	PRJNA191227	Litvintseva et al. 2003. Eukaryotic Cell.
Hybrid VNI/VNB	Ftc260-1	Botswana		MAT a	Environmental		Broad Institute	SRX970721	PRJNA269039
Hybrid VNII/VNB	MW-RSA852	S. Africa	unknown	MAT alpha	CSF/HIV+		Broad Institute	SRX189631	PRJNA174552
Hybrid VNII/VNB	CCTP51	S. Africa	221	MAT alpha	Human CSF	Cng10	Imperial College	ERS1800287 (SAMEA104141269)	PRJEB19514	Bicanic et al 2007. Clin Infect Dis. and Bicanic et al 2008. Clin Infect Dis.
VNB	Bt206	Botswana	16	MAT a	CSF/HIV+		Broad Institute	SRX189601	PRJNA191167	Litvintseva et al. 2003. Eukaryotic Cell., Litvintseva et al. 2006. Genetics.
VNB	Bt63	Botswana	20	MAT a	CSF/HIV+		Broad Institute	SRX189619	PRJNA191174	Litvintseva et al. 2003. Eukaryotic Cell., Litvintseva et al. 2006. Genetics.
VNB	Bt85	Botswana	27	MAT a	CSF/HIV+		Broad Institute	SRX189630	PRJNA191175	Litvintseva et al. 2003. Eukaryotic Cell.
VNB	CCTP15	S. Africa	249	MAT a	Human CSF		Imperial College	ERS1800288 (SAMEA104141270)	PRJEB19514
VNB	Bt1	Botswana	unknown	MAT alpha	CSF/HIV+		Broad Institute	SRX189615	PRJNA191163	Litvintseva et al. 2003. Eukaryotic Cell., Litvintseva et al. 2006. Genetics.
VNB	Bt102	Botswana		MAT alpha	CSF /HIV+		Broad Institute	SRX255653	PRJNA191369	Litvintseva et al. 2003. Eukaryotic Cell.
VNB	Bt147	Botswana		MAT alpha	CSF /HIV+		Broad Institute	SRX273157	PRJNA191431	Litvintseva et al. 2003. Eukaryotic Cell.
VNI	CCTP14	S. Africa	261	MAT alpha	Human CSF		Imperial College	ERS1800289 (SAMEA104141271)	PRJEB19514	Bicanic et al 2007. Clin Infect Dis. and Bicanic et al 2008. Clin Infect Dis.
VNB	IFN82	S. Africa	9	MAT alpha	Human CSF		Imperial College	ERS1800290 (SAMEA104141272)	PRJEB19514
VNB	RCT21	S. Africa	210	MAT alpha	Human CSF	Cng11	Imperial College	ERS1800291 (SAMEA104141273)	PRJEB19514	Bicanic et al 2007. Clin Infect Dis. and Bicanic et al 2008. Clin Infect Dis.
VNB	RCT22	S. Africa	263	MAT alpha	Clinical		Imperial College	ERS1800292 (SAMEA104141274)	PRJEB19514	Bicanic et al 2007. Clin Infect Dis. and Bicanic et al 2008. Clin Infect Dis.
VNB	RCT26	S. Africa	210	MAT alpha	Human CSF		Imperial College	ERS1800293 (SAMEA104141275)	PRJEB19514	Bicanic et al 2007. Clin Infect Dis. and Bicanic et al 2008. Clin Infect Dis.
VNB	SA8961	S. Africa	16	MAT alpha	Acacia erioloba tree		Imperial College	ERS1800294 (SAMEA104141276)	PRJEB13814	Vanhove et al. 2016 Molecular Ecology
VNB	SA8963	S. Africa	227	MAT alpha	Acacia erioloba tree		Imperial College	ERS1800295 (SAMEA104141277)	PRJEB13814	Vanhove et al. 2016 Molecular Ecology
VNB	Tu229-1	Botswana		MAT alpha	Mopane tree		Broad Institute	SRX273202	PRJNA191444	Litvintseva et al. 2011. PLoS One.
VNB	Tu360-1	Botswana		MAT alpha	Mopane tree		Broad Institute	SRX273209	PRJNA191406	Litvintseva et al. 2011. PLoS One.
VNB	Tu369-1	Botswana		MAT alpha	Mopane tree		Broad Institute	SRX273212	PRJNA191385	Litvintseva et al. 2011. PLoS One.
VNB	Tu401-1	Botswana	unknown	MAT alpha	Mopane tree		Broad Institute	SRX189632	PRJNA174560	Litvintseva et al. 2011. PLoS One.
VNB	V17	Brazil		MAT alpha	Kidney transplant		Imperial College	ERS1800296 (SAMEA104141278)	PRJEB19514
VNB	V2	Brazil		MAT alpha	Kidney transplant		Imperial College	ERS1800297 (SAMEA104141279)	PRJEB19514
VNB	V31	Brazil		MAT alpha	Kidney transplant		Imperial College	ERS1800298 (SAMEA104141280)	PRJEB19514
VNB	V53	Brazil		MAT alpha	Kidney transplant		Imperial College	ERS1800299 (SAMEA104141281)	PRJEB19514
VNB	V87	Brazil		MAT alpha	Human CSF/HIV+ve		Imperial College	ERS1800300 (SAMEA104141282)	PRJEB19514
VNB	WM1408 = Hamden C3-1	Brazil	unknown	MAT alpha	Environmental		Imperial College	ERS1800301 (SAMEA104141283)	PRJEB19514	Ngamskulrungroj et al. 2009 PLoS One.
VNB	Ze90-1	S. Africa	unknown	MAT alpha	Eucalyptus tree		Broad Institute	SRX189605	PRJNA174561	Litvintseva et al. 2011. PLoS One.
VNI	125.91	Tanzania	3	MAT a	Clinical		Broad Institute	SRX189626	PRJNA191162	Litvintseva et al. 2011. PLoS One., Litvintseva et al. 2007. PLoS Pathogens
VNI	Bt130	Botswana		MAT a	CSF /HIV+		Broad Institute	SRX255625	PRJNA191300	Litvintseva et al. 2003. Eukaryotic Cell., Litvintseva et al. 2006. Genetics.
VNI	A2-102-5	USA	unknown	MAT alpha	Pigeon guano		Broad Institute	SRX189598	PRJNA174540	Litvintseva et al 2009. Infection and Immunity, Litvintseva et al. 2006. Genetics.
VNI	A1-35-8	USA		MAT alpha	Pigeon guano		Broad Institute	SRX256414	PRJNA174564	Litvintseva et al 2009. Infection and Immunity, Litvintseva et al. 2006. Genetics.
VNI	A5-35-17	USA	unknown	MAT alpha	Pigeon guano		Broad Institute	SRX256064	PRJNA174563	Litvintseva et al 2009. Infection and Immunity, Litvintseva et al. 2006. Genetics.
VNI	AD1-7a	France	unknown	MAT alpha	Clinical		Broad Institute	SRX189617	PRJNA174539	Dromer et al. 2007. PLoS Medicine
VNI	AD1-83a	France	unknown	MAT alpha	Clinical		Broad Institute	SRX189622	PRJNA174548	Dromer et al. 2007. PLoS Medicine
VNI	AD2-60a	France	unknown	MAT alpha	Clinical		Broad Institute	SRX189592	PRJNA174542	Dromer et al. 2007. PLoS Medicine
VNI	Arg1366	Argentina		MAT alpha	clinical		Broad Institute	SRX273120	PRJNA191388	Litvintseva et al. 2006. Genetics.
VNI	Br795	Brazil	unknown	MAT alpha	Clinical		Broad Institute	SRX189621	PRJNA191170	Litvintseva et al. 2006. Genetics.
VNI	Bt100	Botswana		MAT alpha	CSF /HIV+		Broad Institute	SRX256049	PRJNA191367	Litvintseva et al. 2003. Eukaryotic Cell., Litvintseva et al. 2006. Genetics.
VNI	Bt104	Botswana		MAT alpha	CSF /HIV+		Broad Institute	SRX256486	PRJNA191290	Litvintseva et al. 2003. Eukaryotic Cell.
VNI	Bt108	Botswana		MAT alpha	CSF /HIV+		Broad Institute	SRX256444	PRJNA191302	Litvintseva et al. 2003. Eukaryotic Cell.
VNI	Bt120	Botswana	unknown	MAT alpha	CSF/HIV+		Broad Institute	SRX189625	PRJNA174553	Litvintseva et al. 2003. Eukaryotic Cell.
VNI	Bt15	Botswana	unknown	MAT alpha	CSF/HIV+		Broad Institute	SRX189606	PRJNA191168	Litvintseva et al. 2003. Eukaryotic Cell., Litvintseva et al. 2006. Genetics.
VNI	Bt207	Botswana		MAT alpha	CSF /HIV+		Broad Institute	SRX256393, SRX256018	PRJNA191245	Litvintseva et al. 2003. Eukaryotic Cell.
VNI	Bt30	Botswana		MAT alpha	CSF /HIV+		Broad Institute	SRX256540, SRX256401	PRJNA191268	Litvintseva et al. 2003. Eukaryotic Cell.
VNI	C23	USA	unknown	MAT alpha	Bronchial wash		Broad Institute	SRX189595	PRJNA191164	Litvintseva et al 2009. Infection and Immunity, Litvintseva et al. 2006. Genetics.
VNI	C8	USA	unknown	MAT alpha	CSF/HIV+		Broad Institute	SRX189616	PRJNA191165	Litvintseva et al 2009. Infection and Immunity, Litvintseva et al. 2006. Genetics.
VNI	CCTP13	S. Africa	4	MAT alpha	Human CSF		Imperial College	ERS1800302 (SAMEA104141284)	PRJEB19514	Bicanic et al 2007. Clin Infect Dis. and Bicanic et al 2008. Clin Infect Dis.
VNI	CCTP16	S. Africa	32	MAT alpha	Human CSF		Imperial College	ERS1800303 (SAMEA104141285)	PRJEB19514	Bicanic et al 2007. Clin Infect Dis. and Bicanic et al 2008. Clin Infect Dis.
VNI	CCTP2	S. Africa	58	MAT alpha	Human CSF		Imperial College	ERS1800304 (SAMEA104141286)	PRJEB19514	Bicanic et al 2007. Clin Infect Dis. and Bicanic et al 2008. Clin Infect Dis.
VNI	CCTP26	S. Africa	69	MAT alpha	Human CSF		Imperial College	ERS1800305 (SAMEA104141287)	PRJEB19514	Bicanic et al 2007. Clin Infect Dis. and Bicanic et al 2008. Clin Infect Dis.
VNI	CCTP3	S. Africa	4	MAT alpha	Human CSF		Imperial College	ERS1800306 (SAMEA104141288)	PRJEB19514	Bicanic et al 2007. Clin Infect Dis. and Bicanic et al 2008. Clin Infect Dis.
VNI	CCTP30	S. Africa	4	MAT alpha	Human CSF		Imperial College	ERS1800307 (SAMEA104141289)	PRJEB19514	Bicanic et al 2007. Clin Infect Dis. and Bicanic et al 2008. Clin Infect Dis.
VNI	CCTP34	S. Africa	4	MAT alpha	Human CSF		Imperial College	ERS1800308 (SAMEA104141290)	PRJEB19514	Bicanic et al 2007. Clin Infect Dis. and Bicanic et al 2008. Clin Infect Dis.
VNI	CCTP9	S. Africa	32	MAT alpha	Human CSF		Imperial College	ERS1800309 (SAMEA104141291)	PRJEB19514	Bicanic et al 2007. Clin Infect Dis. and Bicanic et al 2008. Clin Infect Dis.
VNI	CHC193	China	unknown	MAT alpha	CSF/HIV-		Broad Institute	SRX189603	PRJNA191173	Chen et al. 2008. Emerging Infectious Disease
VNI	CM1	Thailand	6	MAT alpha	Human CSF		Imperial College	ERS1800310 (SAMEA104141292)	PRJEB19514	Brouwer et al 2004 Lancet.
VNI	CM2	Thailand	4	MAT alpha	Human CSF		Imperial College	ERS1800311 (SAMEA104141293)	PRJEB19514	Brouwer et al 2004 Lancet.
VNI	CM20	Thailand	4	MAT alpha	Human CSF	Cng5	Imperial College	ERS1800312 (SAMEA104141294)	PRJEB19514	Brouwer et al 2004 Lancet.
VNI	CM24	Thailand	4	MAT alpha	Human CSF	Cng6	Imperial College	ERS1800313 (SAMEA104141295)	PRJEB19514	Brouwer et al 2004 Lancet.
VNI	CM30	Thailand	5	MAT alpha	Human CSF		Imperial College	ERS1800314 (SAMEA104141296)	PRJEB19514	Brouwer et al 2004 Lancet.
VNI	CM36	Thailand	4	MAT alpha	Human CSF	Cng2	Imperial College	ERS1800315 (SAMEA104141297)	PRJEB19514	Brouwer et al 2004 Lancet.
VNI	CM4	Thailand	4	MAT alpha	Human CSF		Imperial College	ERS1800316 (SAMEA104141298)	PRJEB19514	Brouwer et al 2004 Lancet.
VNI	CM50	Thailand	4	MAT alpha	Human CSF	Cng1	Imperial College	ERS1800317 (SAMEA104141299)	PRJEB19514	Brouwer et al 2004 Lancet.
VNI	CM52	Thailand	4	MAT alpha	Human CSF	Cng3	Imperial College	ERS1800318 (SAMEA104141300)	PRJEB19514	Brouwer et al 2004 Lancet.
VNI	CM64	Thailand	4	MAT alpha	Human CSF	Cng4	Imperial College	ERS1800319 (SAMEA104141301)	PRJEB19514	Brouwer et al 2004 Lancet.
VNI	CM7	Thailand	6	MAT alpha	Human CSF		Imperial College	ERS1800320 (SAMEA104141302)	PRJEB19514	Brouwer et al 2004 Lancet.
VNI	D17-1	S. Africa	unknown	MAT alpha	Pigeon guano		Broad Institute	SRX189596	PRJNA174541	Litvintseva et al. 2011. PLoS One.
VNI	FFV14	S. Africa	5	MAT alpha	Human CSF		Imperial College	ERS1800321 (SAMEA104141303)	PRJEB19514	Loyse et al 2004 Clin Infect Dis.
VNI	FFV39	S. Africa	5	MAT alpha	Human CSF		Imperial College	ERS1800322 (SAMEA104141304)	PRJEB19514	Loyse et al 2004 Clin Infect Dis.
VNI	FFV41	S. Africa	5	MAT alpha	Human CSF		Imperial College	ERS1800323 (SAMEA104141305)	PRJEB19514	Loyse et al 2004 Clin Infect Dis.
VNI	FFV60	S. Africa	93	MAT alpha	Human CSF		Imperial College	ERS1800324 (SAMEA104141306)	PRJEB19514	Loyse et al 2004 Clin Infect Dis.
VNI	FFV70	S. Africa	31	MAT alpha	Human CSF		Imperial College	ERS1800325 (SAMEA104141307)	PRJEB19514	Loyse et al 2004 Clin Infect Dis.
VNI	Gb118	Botswana	unknown	MAT alpha	pigeon guano		Broad Institute	SRX189618	PRJNA191171	Litvintseva et al. 2011. PLoS One.
VNI	IFN-R11	S. Africa	69	MAT alpha	Human CSF		Imperial College	ERS1511635	PRJEB11842	Rhodes et al. 2017 G3
VNI	IFN24	S. Africa	5	MAT alpha	Human CSF		Imperial College	ERS1800326 (SAMEA104141308)	PRJEB19514
VNI	IFN59	S. Africa	93	MAT alpha	Human CSF		Imperial College	ERS1800327 (SAMEA104141309)	PRJEB19514
VNI	INCr001	India		MAT alpha	Human CSF/HIV+ve		Imperial College	ERS1800328 (SAMEA104141310)	PRJEB19514
VNI	INCr004	India	unknown	MAT alpha	Human CSF/HIV+ve		Imperial College	ERS1800329 (SAMEA104141311)	PRJEB19514
VNI	INCr005	India	unknown	MAT alpha	Human CSF/HIV+ve		Imperial College	ERS1800330 (SAMEA104141312)	PRJEB19514
VNI	INCr020	India		MAT alpha	Human CSF/HIV+ve		Imperial College	ERS1800331 (SAMEA104141313)	PRJEB19514
VNI	INCr032a	India		MAT alpha	Human CSF/HIV+ve		Imperial College	ERS1800332 (SAMEA104141314)	PRJEB19514
VNI	INCr041	India		MAT alpha	Human CSF/HIV+ve		Imperial College	ERS1800333 (SAMEA104141315)	PRJEB19514
VNI	INCr071	India	341	MAT alpha	Human CSF/HIV+ve		Imperial College	ERS1800334 (SAMEA104141316)	PRJEB19514
VNI	INCr082	India		MAT alpha	Human CSF/HIV+ve		Imperial College	ERS1800335 (SAMEA104141317)	PRJEB19514
VNI	INCr084	India	unknown	MAT alpha	Human CSF/HIV+ve		Imperial College	ERS1800336 (SAMEA104141318)	PRJEB19514
VNI	INCr087	India	341	MAT alpha	Human CSF/HIV+ve		Imperial College	ERS1800337 (SAMEA104141319)	PRJEB19514
VNI	INCr093b	India		MAT alpha	Human CSF/HIV+ve		Imperial College	ERS1800338 (SAMEA104141320)	PRJEB19514
VNI	INCr105a	India		MAT alpha	Human CSF/HIV+ve		Imperial College	ERS1800339 (SAMEA104141321)	PRJEB19514
VNI	INCr127	India		MAT alpha	Human CSF/HIV+ve		Imperial College	ERS1800340 (SAMEA104141322)	PRJEB19514
VNI	INCr132	India		MAT alpha	Human CSF/HIV+ve		Imperial College	ERS1800341 (SAMEA104141323)	PRJEB19514
VNI	INCr147	India	unknown	MAT alpha	Human CSF/HIV+ve		Imperial College	ERS1800342 (SAMEA104141324)	PRJEB19514
VNI	INCr157	India		MAT alpha	Human CSF/HIV-ve		Imperial College	ERS1800343 (SAMEA104141325)	PRJEB19514
VNI	INCr159a	India		MAT alpha	Human blood/HIV+ve		Imperial College	ERS1800344 (SAMEA104141326)	PRJEB19514
VNI	INCr167	India		MAT alpha	Human CSF/HIV+ve		Imperial College	ERS1800345 (SAMEA104141327)	PRJEB19514
VNI	INCr168	India	unknown	MAT alpha	Human CSF/HIV+ve		Imperial College	ERS1800346 (SAMEA104141328)	PRJEB19514
VNI	INCr177	India	unknown	MAT alpha	Human CSF/unknown HIV status		Imperial College	ERS1800347 (SAMEA104141329)	PRJEB19514
VNI	INCr198	India		MAT alpha	Human CSF/HIV+ve		Imperial College	ERS1800348 (SAMEA104141330)	PRJEB19514
VNI	INCr213	India	unknown	MAT alpha	Human CSF/HIV+ve		Imperial College	ERS1800349 (SAMEA104141331)	PRJEB19514
VNI	INE002	India	unknown	MAT alpha	S. cumini bark		Imperial College	ERS1800350 (SAMEA104141332)	PRJEB19514
VNI	INE004	India	unknown	MAT alpha	Syzygium cumini bark		Imperial College	ERS1800351 (SAMEA104141333)	PRJEB19514
VNI	INE018	India	unknown	MAT alpha	Unknown tree species bark		Imperial College	ERS1800352 (SAMEA104141334)	PRJEB19514
VNI	INE023	India		MAT alpha	Soil around S. cumini tree		Imperial College	ERS1800353 (SAMEA104141335)	PRJEB19514
VNI	INE024	India	unknown	MAT alpha	A. nilotica bark		Imperial College	ERS1800354 (SAMEA104141336)	PRJEB19514
VNI	INE026	India		MAT alpha	S. cumini bark		Imperial College	ERS1800355 (SAMEA104141337)	PRJEB19514
VNI	INE030	India	unknown	MAT alpha	Accacia catechu bark		Imperial College	ERS1800356 (SAMEA104141338)	PRJEB19514
VNI	INE032	India		MAT alpha	F. religissa bark		Imperial College	ERS1800357 (SAMEA104141339)	PRJEB19514
VNI	INE036	India		MAT alpha	S. cumini bark		Imperial College	ERS1800358 (SAMEA104141340)	PRJEB19514
VNI	INE037	India		MAT alpha	S. cumini bark		Imperial College	ERS1800359 (SAMEA104141341)	PRJEB19514
VNI	INE038	India	unknown	MAT alpha	S. cumini bark		Imperial College	ERS1800360 (SAMEA104141342)	PRJEB19514
VNI	INE043	India		MAT alpha	P. longifolia bark		Imperial College	ERS1800361 (SAMEA104141343)	PRJEB19514
VNI	INE044	India		MAT alpha	Maulsari bark		Imperial College	ERS1800362 (SAMEA104141344)	PRJEB19514
VNI	INE054	India		MAT alpha	Tamarindus indica bark		Imperial College	ERS1800363 (SAMEA104141345)	PRJEB19514
VNI	INE071	India	unknown	MAT alpha	Mast tree bark		Imperial College	ERS1800364 (SAMEA104141346)	PRJEB19514
VNI	INE086	India	unknown	MAT alpha	S. cumini bark		Imperial College	ERS1800365 (SAMEA104141347)	PRJEB19514
VNI	INE124	India		MAT alpha	S. cumini bark		Imperial College	ERS1800366 (SAMEA104141348)	PRJEB19514
VNI	INE134	India	unknown	MAT alpha	Accacia catechu bark		Imperial College	ERS1800367 (SAMEA104141349)	PRJEB19514
VNI	INE138	India		MAT alpha	Avian excreta on Psittacula eupatria		Imperial College	ERS1800368 (SAMEA104141350)	PRJEB19514
VNI	INE140	India		MAT alpha	Azadirachta indica bark		Imperial College	ERS1800369 (SAMEA104141351)	PRJEB19514
VNI	INE141	India		MAT alpha	Psittacula krameri bark		Imperial College	ERS1800370 (SAMEA104141352)	PRJEB19514
VNI	INE191	India	unknown	MAT alpha	Pigeon guano		Imperial College	ERS1800371 (SAMEA104141353)	PRJEB19514
VNI	INE199	India		MAT alpha	Pigeon guano		Imperial College	ERS1800372 (SAMEA104141354)	PRJEB19514
VNI	Jp1088	Japan		MAT alpha	human lung		Broad Institute	SRX273178	PRJNA191432	Litvintseva et al. 2006. Genetics.
VNI	MW-RSA1955	S. Africa	unknown	MAT alpha	CSF/HIV+		Broad Institute	SRX189627	PRJNA174549
VNI	MW-RSA36	S. Africa	unknown	MAT alpha	CSF/HIV+		Broad Institute	SRX189629	PRJNA174545
VNI	RCT10	S. Africa	23	MAT alpha	Human CSF		Imperial College	ERS1800373 (SAMEA104141355)	PRJEB19514	Bicanic et al 2007. Clin Infect Dis. and Bicanic et al 2008. Clin Infect Dis.
VNI	RCT46	S. Africa	2	MAT alpha	Human CSF		Imperial College	ERS1800374 (SAMEA104141356)	PRJEB19514	Bicanic et al 2007. Clin Infect Dis. and Bicanic et al 2008. Clin Infect Dis.
VNI	RCT50	S. Africa	67	MAT alpha	Human CSF		Imperial College	ERS1800375 (SAMEA104141357)	PRJEB19514	Bicanic et al 2007. Clin Infect Dis. and Bicanic et al 2008. Clin Infect Dis.
VNI	RCT52	S. Africa	32	MAT alpha	Human CSF		Imperial College	ERS1800376 (SAMEA104141358)	PRJEB19514	Bicanic et al 2007. Clin Infect Dis. and Bicanic et al 2008. Clin Infect Dis.
VNI	RCT54	S. Africa	248	MAT alpha	Human CSF	Cng8	Imperial College	ERS1800377 (SAMEA104141359)	PRJEB19514	Bicanic et al 2007. Clin Infect Dis. and Bicanic et al 2008. Clin Infect Dis.
VNI	RCT56	S. Africa	58	MAT alpha	Human CSF		Imperial College	ERS1800378 (SAMEA104141360)	PRJEB19514	Bicanic et al 2007. Clin Infect Dis. and Bicanic et al 2008. Clin Infect Dis.
VNI	RCT6	S. Africa	4	MAT alpha	Human CSF	Cng7	Imperial College	ERS1800379 (SAMEA104141361)	PRJEB19514	Bicanic et al 2007. Clin Infect Dis. and Bicanic et al 2008. Clin Infect Dis.
VNI	RCT7	S. Africa	69	MAT alpha	Human CSF		Imperial College	ERS1800380 (SAMEA104141362)	PRJEB19514	Bicanic et al 2007. Clin Infect Dis. and Bicanic et al 2008. Clin Infect Dis.
VNI	SA9101	S. Africa	23	MAT alpha	Quercus robur tree		Imperial College	ERS1800381 (SAMEA104141363)	PRJEB19514	Bicanic et al 2007. Clin Infect Dis. and Bicanic et al 2008. Clin Infect Dis.
VNI	Th84	Thailand	unknown	MAT alpha	blood/HIV+		Broad Institute	SRX189610	PRJNA191166	Litvintseva et al. 2006. Genetics.
VNI	Tu259-1	Botswana	unknown	MAT alpha	Mopane tree		Broad Institute	SRX189602	PRJNA174555	Litvintseva et al. 2011. PLoS One.
VNI	Ug2459	Uganda		MAT alpha	CSF/HIV+		Broad Institute	SRX273265	PRJNA191440	Litvintseva et al. 2006. Genetics.
VNI	Ug2463	Uganda		MAT alpha	CSF/HIV+		Broad Institute	SRX273271	PRJNA191402	Litvintseva et al. 2006. Genetics.
VNI	WM148	Australia		MAT alpha	clinical		Broad Institute	SRX255666, SRX255617	PRJNA191238	Litvintseva et al. 2006. Genetics.,Chen et al.1996. JID, Meyer et al. Electrophoresis 1999, Meyer et al. 2009. Medical Mycology.
VNII	8-1	USA		MAT alpha	clinical		Broad Institute	SRX273085	PRJNA191409	Litvintseva et al. 2011. PLoS One., Litvintseva et al. 2006. Genetics.
VNII	083609-21	Cuba	unknown	MAT alpha	Human CSF/HIV+ve		Imperial College	ERS1800382 (SAMEA104141364)	PRJEB19514
VNII	083609-24	Cuba	unknown	MAT alpha	Human CSF/HIV+ve		Imperial College	ERS1800383 (SAMEA104141365)	PRJEB19514
VNII	083609-25	Cuba	unknown	MAT alpha	Human CSF/HIV+ve		Imperial College	ERS1800384 (SAMEA104141366)	PRJEB19514
VNII	083610-51	Cuba	unknown	MAT alpha	Human CSF/HIV+ve		Imperial College	ERS1800385 (SAMEA104141367)	PRJEB19514
VNII	083610-52	Cuba	unknown	MAT alpha	Human CSF/HIV+ve		Imperial College	ERS1800386 (SAMEA104141368)	PRJEB19514
VNII	083610-53	Cuba	unknown	MAT alpha	Human CSF/HIV+ve		Imperial College	ERS1800387 (SAMEA104141369)	PRJEB19514
VNII	083610-56	Cuba	unknown	MAT alpha	Human CSF/HIV+ve		Imperial College	ERS1800388 (SAMEA104141370)	PRJEB19514
VNII	C45	USA	unknown	MAT alpha	sputum/HIV-		Broad Institute	SRX189611	PRJNA191169	Litvintseva et al 2009. Infection and Immunity, Litvintseva et al. 2006. Genetics.
VNII	CCTP20	S. Africa	40	MAT alpha	Human CSF		Imperial College	ERS1800389 (SAMEA104141371)	PRJEB19514	Bicanic et al 2007. Clin Infect Dis. and Bicanic et al 2008. Clin Infect Dis.
VNII	CCTP31	S. Africa	40	MAT alpha	Human CSF		Imperial College	ERS1800390 (SAMEA104141372)	PRJEB19514	Bicanic et al 2007. Clin Infect Dis. and Bicanic et al 2008. Clin Infect Dis.
VNII	CM21	Thailand	43	MAT alpha	Human CSF		Imperial College	ERS1800391 (SAMEA104141373)	PRJEB19514	Brouwer et al 2004 Lancet.
VNII	FFV64	S. Africa	43	MAT alpha	Human CSF		Imperial College	ERS1800392 (SAMEA104141374)	PRJEB19514	Loyse et al 2004 Clin Infect Dis.
VNII	FH011-20	Brazil	unknown	MAT alpha	Human CSF/HIV+ve		Imperial College	ERS1800393 (SAMEA104141375)	PRJEB19514
VNII	IFN50	S. Africa	245	MAT alpha	Human CSF		Imperial College	ERS1800394 (SAMEA104141376)	PRJEB19514
VNII	IFN8	S. Africa	40	MAT alpha	Human CSF		Imperial College	ERS1800395 (SAMEA104141377)	PRJEB19514
VNII	IFN80	S. Africa	243	MAT alpha	Human CSF		Imperial College	ERS1800396 (SAMEA104141378)	PRJEB19514
VNII	RCT1	S. Africa	207	MAT alpha	Human CSF		Imperial College	ERS1800397 (SAMEA104141379)	PRJEB19514	Bicanic et al 2007. Clin Infect Dis. and Bicanic et al 2008. Clin Infect Dis.
VNII	RCT11	S. Africa	40	MAT alpha	Human CSF		Imperial College	ERS1800398 (SAMEA104141380)	PRJEB19514	Bicanic et al 2007. Clin Infect Dis. and Bicanic et al 2008. Clin Infect Dis.
VNII	Ug2462	Uganda		MAT alpha	CSF/HIV+		Broad Institute	SRX273266	PRJNA191413	Litvintseva et al. 2006. Genetics.
VNII	WM626	Australia	unknown	MAT alpha	Human		Imperial College	SRX400075, SRX400076	PRJNA227918	Chen et al.1996. JID, Meyer et al. Electrophoresis 1999, Meyer et al. 2009 Medical Mycology
