# Supplementary material for: Tracing Genetic Exchange and Biogeography of Cryptococcus neoformans var. grubii at the Global Population Level
Source: Genetics. 2017 Jul 5;207(1):327–46. doi: 10.1534/genetics.117.203836 (PMC5586382; doi:10.1534/genetics.117.203836)
Supplement: Supplementary file 11 [file 327TableS2.xlsx]

## Sheet: Sheet1
Table S2. Ancestry of Hybrid Strains from Structure
Strain	VNI	VNII	VNB
Bt125	0.4323	0	0.5677
Bt131	0.3982	0	0.6018
Bt162	0.3999	0	0.6001
Bt163	0.3996	0	0.6004
Ftc260-1	0.4639	0	0.5361
CCTP51	0	0.857	0.143
MW_RSA852	0	0.8597	0.1403
