# Supplementary material for: Tracing Genetic Exchange and Biogeography of Cryptococcus neoformans var. grubii at the Global Population Level
Source: Genetics. 2017 Jul 5;207(1):327–46. doi: 10.1534/genetics.117.203836 (PMC5586382; doi:10.1534/genetics.117.203836)
Supplement: Supplementary file 12 [file 327TableS3.xlsx]

## Sheet: Sheet1
Table S3. Shared allele counts of diploid Cng strains
	VNII			VNB			VNI
Strain	total	hom	het	total	hom	het	total	hom	het
Bt66	70950	0	63	12875	5	12795	32631	208	32413
Cng9	70950	552	70247	12875	11	12774	32631	97	57
PMHc1045.ENR.STOR	70950	7605	62020	12875	184	11426	32631	81	52
102-14	70950	140	70596	12875	32	12785	32631	12	59
