# Supplementary material for: Tracing Genetic Exchange and Biogeography of Cryptococcus neoformans var. grubii at the Global Population Level
Source: Genetics. 2017 Jul 5;207(1):327–46. doi: 10.1534/genetics.117.203836 (PMC5586382; doi:10.1534/genetics.117.203836)
Supplement: Supplementary file 13 [file 327TableS4.xlsx]

## Sheet: Table S4
Species	Strain	Lineage	Assembler version	Library types	Assembly GC	Total Scaffold Length	Scaffolds	Scaffold N50	Total Gap Length	Total Contig Length	Contigs	Contig N50	Genes	Locus Prefix	NCBI BioProject	Reference
C. neoformans var. grubii	H99	VNI			48.23	18874889	14	1422463	0	18874889	14	1422463	6962	CNAG	411	Janbon et al PLoS Genet, 2014 Apr 17;10(4):e1004261
C. neoformans var. grubii	Bt1	VNB	allpaths R42179	Fragment and Jump	48.22	18513541	58	770481	163916	18349625	187	341979	6915	C362	174556	This study
C. neoformans var. grubii	Bt63	VNB	allpaths R42179	Fragment and Jump	48.21	18800506	54	775306	431752	18368754	246	222020	6916	C364	174558	This study
C. neoformans var. grubii	Bt85	VNB	allpaths R42179	Fragment and Jump	48.2	19250914	44	948962	778416	18472498	262	274852	6905	C365	174559	This study
C. neoformans var. grubii	RCT21	VNB	allpaths R43677	Fragment	48.23	18506361	587	97888	1367	18504994	600	95040	6944	J008	193061	This study
C. neoformans var. grubii	Tu401_1	VNB	allpaths R42649	Fragment and Jump	48.21	18577446	49	846999	344669	18232777	219	233773	6863	C366	174560	This study
C. neoformans var. grubii	V2	VNB	SPAdes 3.6.0	Fragment	48.16	18368897	669	112025	6302	18362595	729	95942	7038	AYX15	312859	This study
C. neoformans var. grubii	V31	VNB	SPAdes 3.6.0	Fragment	48.16	18436157	841	108481	6952	18429205	903	92931	7041	AYX14	312860	This study
C. neoformans var. grubii	WM1408	VNB	SPAdes 3.6.0	Fragment	48.2	18619225	898	301376	2336	18616889	914	251353	6997	AYX13	312861	This study
C. neoformans var. grubii	Ze90_1	VNB	allpaths R42179	Fragment and Jump	48.22	18663127	165	464637	442215	18220912	324	177870	6913	C367	174561	This study
C. neoformans var. grubii	125.91	VNI	allpaths R41968	Fragment and Jump	48.21	18910907	37	836747	449684	18461223	206	326904	6941	C368	174562	This study
C. neoformans var. grubii	A1-35-8	VNI	allpaths R43685	Fragment	48.24	18820986	557	154753	1790	18819196	573	148168	7115	C370	174564	This study
C. neoformans var. grubii	A2_102_5	VNI	allpaths R42549	Fragment and Jump	48.23	18670530	47	870034	329585	18340945	187	317616	6916	C345	174540	This study
C. neoformans var. grubii	A5-35-17	VNI	allpaths R43019	Fragment	48.25	18812940	592	167878	1600	18811340	608	160635	7145	C369	174563	This study
C. neoformans var. grubii	AD1-7a	VNI	allpaths R41779	Fragment	48.22	18468578	313	215408	0	18468578	313	215408	6879	C344	174539	This study
C. neoformans var. grubii	AD1-83a	VNI	allpaths R41828	Fragment	48.25	18636876	498	148764	163	18636713	499	148737	6970	C353	174548	This study
C. neoformans var. grubii	AD2_60a	VNI	allpaths R41892	Fragment and Jump	48.24	18629733	168	730974	81353	18548380	261	371040	6863	C347	174542	This study
C. neoformans var. grubii	Br795	VNI	allpaths R41828	Fragment	48.24	18930238	625	162775	0	18930238	625	162775	6946	C349	174544	This study
C. neoformans var. grubii	Bt120	VNI	allpaths R42649	Fragment and Jump	48.21	18857191	32	1056051	578124	18279067	259	255842	6907	C359	174553	This study
C. neoformans var. grubii	Bt15	VNI	allpaths R42179	Fragment and Jump	48.2	18729867	33	1109992	323981	18405886	169	359206	6918	C360	174554	This study
C. neoformans var. grubii	C23	VNI	allpaths R41892	Fragment and Jump	48.23	18885614	107	747818	31481	18854133	171	419198	6933	C343	174538	This study
C. neoformans var. grubii	C8	VNI	allpaths R42179	Fragment and Jump	48.2	18633822	158	573455	234277	18399545	325	215953	6962	C351	174546	This study
C. neoformans var. grubii	CHC193	VNI	allpaths R41828	Fragment	48.23	18648543	519	153711	0	18648543	519	153711	6961	C352	174547	This study
C. neoformans var. grubii	CM50	VNI	allpaths R43527	Fragment	48.2	18561303	511	113163	2016	18559287	528	108237	6943	J009	193062	This study
C. neoformans var. grubii	CM36	VNI	allpaths R43668	Fragment	48.2	18611560	465	134122	4459	18607101	493	123827	6928	J010	193063	This study
C. neoformans var. grubii	CM52	VNI	allpaths R43019	Fragment	48.21	18521783	497	101744	1545	18520238	508	98028	6948	J000	193053	This study
C. neoformans var. grubii	CM64	VNI	allpaths R43668	Fragment	48.2	18568893	568	109346	1073	18567820	575	107981	6942	J001	193054	This study
C. neoformans var. grubii	CM20	VNI	allpaths R43668	Fragment	48.21	18516820	588	92289	900	18515920	592	92289	6950	J002	193055	This study
C. neoformans var. grubii	CM24	VNI	allpaths R43668	Fragment	48.2	18557899	511	108383	1699	18556200	525	104870	6943	J003	193056	This study
C. neoformans var. grubii	RCT6	VNI	allpaths R43668	Fragment	48.2	18602955	588	95937	729	18602226	593	92843	6997	J004	193057	This study
C. neoformans var. grubii	RCT54	VNI	allpaths R43668	Fragment	48.19	18606093	494	108421	239	18605854	496	108421	6970	J005	193058	This study
C. neoformans var. grubii	D17-1	VNI	allpaths R41828	Fragment	48.27	18639132	537	163066	100	18639032	538	163066	6896	C346	174541	This study
C. neoformans var. grubii	Gb118	VNI	allpaths R42649	Fragment and Jump	48.2	18454645	68	782510	122424	18332221	192	293641	6909	C348	174543	This study
C. neoformans var. grubii	MW_RSA1955	VNI	allpaths R41828	Fragment	48.23	18512362	487	162169	0	18512362	487	162169	6941	C354	174549	This study
C. neoformans var. grubii	MW_RSA36	VNI	allpaths R41828	Fragment	48.24	18447467	457	185051	100	18447367	458	185051	6912	C350	174545	This study
C. neoformans var. grubii	Th84	VNI	allpaths R42682	Fragment and Jump	48.2	18602799	118	616733	222400	18380399	286	219186	6942	C355	174550	This study
C. neoformans var. grubii	Tu259_1	VNI	allpaths R42682	Fragment and Jump	48.2	18577190	120	794620	210948	18366242	281	235203	6943	C361	174555	This study
C. neoformans var. grubii	C45	VNII	allpaths R42179	Fragment	48.21	18184935	530	93455	100	18184835	531	93455	6901	C356	174551	This study
C. neoformans var. grubii	CCTP51	VNII	allpaths R43668	Fragment	48.17	18084749	565	87474	2856	18081893	584	83818	6841	J007	193060	This study
C. neoformans var. grubii	MW_RSA852	VNII	allpaths R42766	Fragment	48.16	17987712	575	70791	0	17987712	575	70791	6911	C358	174552	This study
C. gattii	R265	VGII			47.82	17444697	27	1124602	218965	17225732	243	131893	6456	CNBG	13691	D'Souza et al MBio, 2011 Feb 8;2(1):e00342-10, Farrer et al MBio, 2015 Sep 1;6(5):e00868-15
C. gattii	WM276	VGI			47.88	18374839	14	1333124	13135	18361704	21	1265488	6565	CGB	13692	D'Souza et al MBio, 2011 Feb 8;2(1):e00342-10
C. gattii	CA1873	VGIII			48.01	17440115	33	761618	50206	17389909	94	396667	6634	I314	191333	Farrer et al MBio, 2015 Sep 1;6(5):e00868-15
C. gattii	IND107	VGIV			47.97	17649378	34	803676	85315	17564063	98	403914	6696	I308	191327	Farrer et al MBio, 2015 Sep 1;6(5):e00868-15
C. neoformans var neoformans	JEC21				48.54	19052442	14	1438981	2317	19050125	37	1076541	6270	CN[A..M]	13856	Loftus et al Science, 2005 Jan 13;307(5713):1321-4
