# Supplementary material for: Tracing Genetic Exchange and Biogeography of Cryptococcus neoformans var. grubii at the Global Population Level
Source: Genetics. 2017 Jul 5;207(1):327–46. doi: 10.1534/genetics.117.203836 (PMC5586382; doi:10.1534/genetics.117.203836)
Supplement: Supplementary file 14 [file 327TableS5.xlsx]

## Sheet: Table S5
Table S5. Lineage-specific genes
Gene		Genome	Lineage	Genomes with ortholog
CNAG_02734	hypothetical protein	H99	VNI	27
CNAG_06649	Haloacid dehalogenase	H99	VNI	28
CNAG_06650	Acetyltransferase	H99	VNI	28
CNAG_06652	allantoate permease	H99	VNI*	31
CNAG_06848	ATP synthase subunit C	H99	VNI	27
CNAG_07412	hypothetical protein	H99	VNI	27
CNAG_07574	hypothetical protein	H99	VNI	28
CNAG_07624	hypothetical protein	H99	VNI	28
CNAG_07762	hypothetical protein	H99	VNI	28
CNAG_07764	hypothetical protein	H99	VNI	28
CNAG_07923	hypothetical protein	H99	VNI	27
C365_03426	maltose O-acetyltransferase	C45	VNB	8
C365_04244	hypothetical protein	C45	VNB	9
C365_06454	hypothetical protein	C45	VNB	8
C356_00393	hypothetical protein	C45	VNII	3
C356_01035	hypothetical protein	C45	VNII	3
C356_02018	hypothetical protein	C45	VNII*	4
C356_02070	hypothetical protein	C45	VNII*	4
C356_02336	hypothetical protein	C45	VNII	3
C356_02432	hypothetical protein	C45	VNII	3
C356_02642	hypothetical protein	C45	VNII*	4
C356_03069	hypothetical protein	C45	VNII	3
C356_03230	hypothetical protein	C45	VNII	3
C356_03557	hypothetical protein	C45	VNII	3
C356_03558	hypothetical protein	C45	VNII	3
C356_04058	hypothetical protein	C45	VNII	3
C356_04059	fungal specific transcription factor domain-containing protein	C45	VNII*	8
C356_04060	transmembrane amino acid transporter	C45	VNII*	8
C356_04061	carbon-nitrogen hydrolase	C45	VNII*	8
C356_04062	dihydropyrimidinase	C45	VNII*	8
C356_04063	2OG-Fe(II) oxygenase superfamily protein	C45	VNII*	8
C356_04064	hypothetical protein	C45	VNII*	8
C356_04178	hypothetical protein	C45	VNII	3
C356_04728	hypothetical protein	C45	VNII	3
C356_05510	argonaute	C45	VNII	3
C356_06309	hypothetical protein	C45	VNII	3
C356_06435	hypothetical protein	C45	VNII	3
C356_06439	hypothetical protein	C45	VNII	3
C356_06527	hypothetical protein	C45	VNII*	4
*These orthologs are also found in one of the outgroups in this study (serotypes B, C, or D genomes)
