# Supplementary material for: Tracing Genetic Exchange and Biogeography of Cryptococcus neoformans var. grubii at the Global Population Level
Source: Genetics. 2017 Jul 5;207(1):327–46. doi: 10.1534/genetics.117.203836 (PMC5586382; doi:10.1534/genetics.117.203836)
Supplement: Supplementary file 15 [file 327TableS6.xlsx]

## Sheet: Table S6
Table S6. Genes conserved in C. neoformans var. grubii but absent in C. gattii (WM276, R265, CA1873, IND107) and C. neoformans var neoformans (JEC21)
#CLUSTER ID	CLUSTER DESCRIPTION	GENOME COUNT	GENE COUNT	gene name	PFAM domains (from H99 unless indicated*)	H99	Cneo_seroA	V31	WM1408	125_91	A2_102_5	AD1_7a	AD1_83a	AD2_60a	Br795	Bt120	Bt15	Bt1	Bt63	Bt85	C23	C8	CHC193	D17_1	Gb118	MW_RSA1955	MW_RSA36	Th84	Tu259_1	Ze90_1	A1-35-8	A5-35-17	cng11	cng1	cng2	cng3	cng4	cng5	cng6	cng7	cng8	Tu401_1	C45	cng10	MW_RSA852
853085487	hypothetical protein	40	40		PF00070.22|Pyr_redox[Pyridine nucleotide-disulphide oxidoreductase];PF07992.9|Pyr_redox_2[Pyridine nucleotide-disulphide oxidoreductase]	CNAG_02839	AYX15_00044	AYX14_01038	AYX13_00461	C368_02575	C345_01744	C344_01720	C353_01760	C347_01813	C349_01837	C359_06196	C360_01781	C362_01261	C364_01736	C365_01934	C343_01744	C351_01599	C352_01776	C346_01786	C348_01728	C354_01773	C350_01745	C355_01847	C361_01815	C367_01750	C370_01753	C369_01747	J008_01729	J009_01731	J010_01719	J000_01730	J001_01745	J002_01719	J003_01736	J004_01770	J005_01753	C366_01728	C356_01749	J007_01744	C358_01750
853085401	hypothetical protein	40	40		PF00083.19|Sugar_tr[Sugar (and other) transporter]	CNAG_03468	AYX15_03333	AYX14_06681	AYX13_05778	C368_04895	C345_04547	C344_04547	C353_04722	C347_04869	C349_04749	C359_04469	C360_02585	C362_04130	C364_04697	C365_04426	C343_04821	C351_04605	C352_04639	C346_04660	C348_04849	C354_04654	C350_04603	C355_04820	C361_05036	C367_04546	C370_04772	C369_04695	J008_04600	J009_04643	J010_04622	J000_04670	J001_04665	J002_04593	J003_04595	J004_04695	J005_04674	C366_04713	C356_04605	J007_04533	C358_04648
853085511	tyrosine aminotransferase	40	40		PF00155.16|Aminotran_1_2[Aminotransferase class I and II];TIGR01265[tyr_nico_aTase: tyrosine/nicotianamine family aminotransferase];PF01212.16|Beta_elim_lyase[Beta-eliminating lyase]	CNAG_05676	AYX15_06697	AYX14_03851	AYX13_06831	C368_04182	C345_03834	C344_03863	C353_04016	C347_04168	C349_04039	C359_03730	C360_04731	C362_03535	C364_03994	C365_06435	C343_04108	C351_03894	C352_03963	C346_03958	C348_04143	C354_03949	C350_03896	C355_03821	C361_04316	C367_03789	C370_04059	C369_03987	J008_03886	J009_03933	J010_03923	J000_03917	J001_03953	J002_03878	J003_03917	J004_03984	J005_03956	C366_04011	C356_03891	J007_03834	C358_03929
853085700	aryl-alcohol dehydrogenase	37	37		PF00248.16|Aldo_ket_red[Aldo/keto reductase family]	CNAG_02717				C368_02693	C345_01861	C344_05937	C353_06123	C347_01930	C349_01954	C359_06080	C360_01899	C362_01378	C364_06068	C365_01320	C343_01861	C351_05960	C352_06049	C346_01903	C348_01845	C354_06048	C350_05991	C355_06004	C361_01858	C367_05933	C370_06309	C369_06240	J008_06017	J009_06051	J010_06060	J000_06043	J001_01862	J002_06018	J003_06002	J004_01888	J005_06070	C366_06092	C356_06002	J007_05919	C358_01868
853085460	amino acid transporter	40	40		PF00324.16|AA_permease[Amino acid permease];PF13520.1|AA_permease_2[Amino acid permease]	CNAG_05345	AYX15_06414	AYX14_06654	AYX13_04699	C368_06803	C345_06733	C344_06659	C353_06798	C347_00069	C349_06879	C359_06729	C360_04762	C362_06735	C364_06652	C365_06728	C343_06756	C351_06775	C352_06798	C346_06763	C348_06727	C354_06777	C350_06739	C355_06794	C361_06917	C367_06731	C370_03796	C369_06912	J008_06761	J009_06766	J010_06776	J000_06769	J001_06765	J002_06772	J003_06773	J004_06816	J005_06792	C366_06677	C356_06733	J007_06651	C358_06745
853085574	amino acid transporter	39	39		PF00324.16|AA_permease[Amino acid permease];PF13520.1|AA_permease_2[Amino acid permease]	CNAG_04015	AYX15_03149	AYX14_04730	AYX13_05245	C368_02235	C345_01407		C353_01425	C347_01478	C349_01501	C359_01009	C360_01444	C362_00915	C364_01394	C365_01587	C343_01407	C351_01258	C352_01442	C346_01451	C348_01386	C354_01436	C350_01410	C355_01509	C361_01398	C367_01402	C370_01418	C369_01411	J008_01390	J009_01394	J010_01382	J000_01395	J001_01403	J002_01385	J003_01400	J004_01436	J005_01418	C366_01388	C356_01416	J007_01411	C358_01415
853085631	class II aldolase/adducin family protein	38	38		PF00596.16|Aldolase_II[Class II Aldolase and Adducin N-terminal domain]	CNAG_01070	AYX15_01302	AYX14_05880	AYX13_02007	C368_00772	C345_02895	C344_02927	C353_03069	C347_03229	C349_03096	C359_02466	C360_03653	C362_02561	C364_03046	C365_03232	C343_03166	C351_02791	C352_03016	C346_03021	C348_03179	C354_03006	C350_02942	C355_03218	C361_03390	C367_02862	C370_03062	C369_03043	J008_02937	J009_02969	J010_02951	J000_02977	J001_02982	J002_02951	J003_02954	J004_02367	J005_03014	C366_03077	C356_02956
853085677	monooxygenase	37	37		PF00743.14|FMO-like[Flavin-binding monooxygenase-like];PF13434.1|K_oxygenase[L-lysine 6-monooxygenase (NADPH-requiring)];PF13738.1|Pyr_redox_3[Pyridine nucleotide-disulphide oxidoreductase];PF01494.14|FAD_binding_3[FAD binding domain];PF07992.9|Pyr_redox_2[Pyridine nucleotide-disulphide oxidoreductase]	CNAG_04561	AYX15_06979	AYX14_06853	AYX13_06862	C368_05958	C345_05534	C344_05522	C353_05700	C347_05842	C349_05705	C359_05670		C362_05877	C364_05604	C365_03441	C343_05804	C351_05548	C352_05623	C346_05646	C348_05818	C354_05642	C350_05576	C355_05589	C361_06056	C367_05525	C370_05909	C369_05827	J008_05607	J009_05635	J010_05641	J000_03161	J001_05627	J002_05601	J003_05580	J004_05690	J005_05659	C366_05691	C356_05584
853085497	hypothetical protein	40	40		PF00786.23|PBD[P21-Rho-binding domain]	CNAG_01411	AYX15_01886	AYX14_02632	AYX13_04204	C368_00603	C345_02545	C344_02577	C353_02719	C347_02883	C349_02746	C359_02046	C360_03301	C362_02212	C364_02697	C365_02884	C343_02812	C351_02440	C352_02665	C346_02674	C348_02829	C354_02655	C350_02595	C355_02527	C361_03043	C367_02511	C370_02710	C369_02699	J008_02589	J009_02615	J010_02596	J000_02636	J001_02626	J002_02593	J003_02598	J004_02717	J005_02666	C366_02728	C356_02599	J007_02582	C358_02644
853085407	nitrilase	40	40		PF00795.17|CN_hydrolase[Carbon-nitrogen hydrolase]	CNAG_00507	AYX15_00711	AYX14_01361	AYX13_05467	C368_01034	C345_00254	C344_00527	C353_00527	C347_00597	C349_00498	C359_00137	C360_00570	C362_04725	C364_00514	C365_00511	C343_00519	C351_00526	C352_00526	C346_00516	C348_00515	C354_00530	C350_00515	C355_00516	C361_00521	C367_00521	C370_00520	C369_00523	J008_00523	J009_00518	J010_00496	J000_00517	J001_00517	J002_00515	J003_00521	J004_00551	J005_00525	C366_00514	C356_00526	J007_00521	C358_00516
853085602	transcriptional activator HAP5	39	39	HAP5	PF00808.18|CBFD_NFYB_HMF[Histone-like transcription factor (CBF/NF-Y) and archaeal histone];PF00125.19|Histone[Core histone H2A/H2B/H3/H4]	CNAG_07680	AYX15_04180	AYX14_00184	AYX13_05887	C368_04392	C345_04044	C344_04068	C353_04226	C347_04378	C349_04249	C359_03940	C360_05053	C362_05182	C364_04205	C365_06225	C343_04318	C351_04106	C352_04163	C346_04169	C348_04353	C354_04161	C350_04106	C355_04031	C361_04526	C367_04042	C370_04269	C369_04198	J008_04097	J009_04143	J010_04132	J000_04127	J001_04163	J002_04089	J003_04126	J004_04194	J005_04166	C366_04221	C356_04109		C358_04147
853085601	mucin-desulfating sulfatase	39	39		PF00884.18|Sulfatase[Sulfatase];PF01663.17|Phosphodiest[Type I phosphodiesterase / nucleotide pyrophosphatase]	CNAG_04104	AYX15_06815	AYX14_01978	AYX13_00555	C368_05117	C345_04687	C344_04689	C353_04858	C347_05007	C349_04890	C359_04607	C360_05329	C362_04269	C364_04836	C365_04561	C343_04961	C351_04741	C352_04774	C346_04796	C348_04985	C354_04794	C350_04740	C355_04678	C361_05175	C367_04682	C370_04911	C369_04833	J008_04741	J009_04781	J010_04760	J000_04805	J001_04804	J002_04749	J003_04731	J004_04835	J005_04816	C366_04849		J007_04668	C358_04784
853085558	hypothetical protein	39	39		PF00957.16|Synaptobrevin[Synaptobrevin]	CNAG_07842	AYX15_01185	AYX14_03023	AYX13_06160	C368_05608	C345_05177	C344_05171	C353_05342	C347_05485	C349_05379	C359_05312	C360_05819		C364_07010	C365_05270	C343_05448	C351_05271	C352_05266	C346_05282	C348_05461	C354_05284	C350_05219	C355_05310	C361_05661	C367_05168	C370_05558	C369_05472	J008_05236	J009_05272	J010_05270	J000_05292	J001_05265	J002_05242	J003_05218	J004_05327	J005_05301	C366_05332	C356_05220	J007_05156	C358_05274
853085424	TdcF protein	40	40		PF01042.16|Ribonuc_L-PSP[Endoribonuclease L-PSP]	CNAG_03141	AYX15_04613	AYX14_04695	AYX13_02491	C368_04561	C345_04212	C344_04217	C353_04388	C347_04535	C349_04419	C359_04097	C360_05219	C362_03801	C364_04362	C365_06062	C343_04488	C351_04273	C352_04333	C346_04323	C348_04520	C354_04322	C350_04272	C355_04194	C361_04695	C367_04215	C370_04436	C369_04364	J008_04268	J009_04308	J010_04285	J000_04292	J001_04326	J002_04255	J003_04282	J004_04359	J005_04336	C366_04379	C356_04268	J007_04193	C358_04308
853085542	sarcosine oxidase	40	40		PF01266.19|DAO[FAD dependent oxidoreductase]	CNAG_05346	AYX15_06415	AYX14_06655	AYX13_04700	C368_06804	C345_06734	C344_06660	C353_06799	C347_00070	C349_06880	C359_06730	C360_04763	C362_06736	C364_06653	C365_06729	C343_06757	C351_06776	C352_06799	C346_06764	C348_06728	C354_06778	C350_06740	C355_06795	C361_06918	C367_06732	C370_03797	C369_06913	J008_06762	J009_06767	J010_06777	J000_06770	J001_06766	J002_06773	J003_06774	J004_06817	J005_06793	C366_06678	C356_06734	J007_06652	C358_06746
853085459	hypothetical protein	40	40		PF01693.11|Cauli_VI[Caulimovirus viroplasmin]	CNAG_08025	AYX15_03288	AYX14_04618	AYX13_06237	C368_03653	C345_06859	C344_06786	C353_06923	C347_06811	C349_07009	C359_06857	C360_06570	C362_06859	C364_06778	C365_06858	C343_06885	C351_06906	C352_06926	C346_06889	C348_06855	C354_06902	C350_06868	C355_01284	C361_07044	C367_06859	C370_07041	C369_07039	J008_06890	J009_06891	J010_06901	J000_06895	J001_06891	J002_06899	J003_06900	J004_06944	J005_06920	C366_06808	C356_06843	J007_06778	C358_06871
853085727	WSC domain-containing protein	36	36		PF01822.14|WSC[WSC domain]	CNAG_04516	AYX15_02815		AYX13_03234	C368_05537	C345_05105	C344_05101	C353_05275	C347_05425	C349_05310	C359_05246	C360_05747	C362_05450			C343_05378	C351_05160	C352_05191	C346_05217	C348_05403	C354_05214	C350_05161	C355_05243	C361_05593	C367_05100	C370_05449	C369_05384	J008_05162	J009_05201	J010_05202	J000_05224	J001_05198	J002_05171	J003_05150	J004_05255	J005_05234		C356_05153	J007_05087	C358_05203
853085406	hypothetical protein	40	40		PF01843.14|DIL[DIL domain]	CNAG_04890	AYX15_01201	AYX14_03040	AYX13_06176	C368_05624	C345_05193	C344_05187	C353_05358	C347_05501	C349_05395	C359_05328	C360_05835	C362_05533	C364_07026	C365_05287	C343_05464	C351_05287	C352_05282	C346_05298	C348_05477	C354_05300	C350_05235	C355_05326	C361_05677	C367_05184	C370_05574	C369_05488	J008_05252	J009_05288	J010_05286	J000_05308	J001_05281	J002_05258	J003_05234	J004_05343	J005_05318	C366_05348	C356_05236	J007_05172	C358_05292
853085390	NCS1 family nucleobase:cation symporter-1	40	40		PF02133.10|Transp_cyt_pur[Permease for cytosine/purines, uracil, thiamine, allantoin]	CNAG_03971	AYX15_04593	AYX14_00415	AYX13_02116	C368_02190	C345_01362	C344_01369	C353_01380	C347_01433	C349_01456	C359_00964	C360_01399	C362_00871	C364_01349	C365_01542	C343_01362	C351_01213	C352_01397	C346_01406	C348_01341	C354_01391	C350_01365	C355_01464	C361_01353	C367_01358	C370_01373	C369_01366	J008_01346	J009_01349	J010_01337	J000_01350	J001_01358	J002_01340	J003_01355	J004_01391	J005_01373	C366_01343	C356_01371	J007_01367	C358_01370
853085504	phosphopantothenoylcysteine decarboxylase	40	40		PF02441.14|Flavoprotein[Flavoprotein]	CNAG_07348	AYX15_04241	AYX14_00916	AYX13_04010	C368_00298	C345_01104	C344_00312	C353_00305	C347_00377	C349_00280	C359_03069	C360_00346	C362_00299	C364_00295	C365_00294	C343_00300	C351_00301	C352_00305	C346_00298	C348_00293	C354_00308	C350_00295	C355_00294	C361_00300	C367_00300	C370_00301	C369_00303	J008_00304	J009_00299	J010_00278	J000_00298	J001_00297	J002_00296	J003_00300	J004_00326	J005_00307	C366_00293	C356_00306	J007_00302	C358_00298
853085405	transcription initiation factor TFIIA small subunit	40	40		PF02751.9|TFIIA_gamma_C[Transcription initiation factor IIA, gamma subunit]	CNAG_07866	AYX15_06188	AYX14_05040	AYX13_00835	C368_05953	C345_05530	C344_05517	C353_05696	C347_05837	C349_05701	C359_05665	C360_06172	C362_05872	C364_05599	C365_05623	C343_05799	C351_05543	C352_05619	C346_05642	C348_05814	C354_05638	C350_05571	C355_05584	C361_06052	C367_05520	C370_05906	C369_05824	J008_05603	J009_05630	J010_05636	J000_05611	J001_05623	J002_05596	J003_05576	J004_05685	J005_05654	C366_05687	C356_05579	J007_05515	C358_05635
853085562	ubiquinol-cytochrome c reductase subunit 8	39	39		PF02939.11|UcrQ[UcrQ family]	CNAG_01799	AYX15_06347	AYX14_05787	AYX13_06085	C368_02753	C345_01922	C344_05877	C353_06062	C347_01990	C349_06056	C359_06020	C360_01959	C362_01439	C364_06008	C365_01260	C343_01921	C351_05900	C352_05988	C346_06002	C348_01905	C354_05987	C350_05931	C355_05943	C361_01918	C367_05873	C370_01044	C369_06181	J008_05957	J009_05992	J010_06001	J000_05984	J001_05982		J003_05943	J004_06038	J005_06011	C366_06032	C356_05942	J007_05860	C358_05978
853085594	beta-glucan synthesis-associated protein	39	39	KRE63	PF03935.10|SKN1[Beta-glucan synthesis-associated protein (SKN1)]	CNAG_06031	AYX15_03590	AYX14_06644		C368_03227	C345_06449	C344_06149	C353_06265	C347_06246	C349_06335	C359_04247	C360_06551	C362_06215	C364_06137	C365_03757	C343_06246	C351_02213	C352_06271	C346_06249	C348_03303	C354_06252	C350_06216	C355_06275	C361_06444	C367_06217	C370_06445	C369_06380	J008_06252	J009_06242	J010_06267	J000_06252	J001_06247	J002_06253	J003_06241	J004_06253	J005_06288	C366_06165	C356_06227	J007_06149	C358_06240
853085410	hypothetical protein	40	40		PF04082.13|Fungal_trans[Fungal specific transcription factor domain];PF00172.13|Zn_clus[Fungal Zn(2)-Cys(6) binuclear cluster domain]	CNAG_04819	AYX15_03942	AYX14_04446	AYX13_04965	C368_05690	C345_05266	C344_05261	C353_05432	C347_05575	C349_05468	C359_05402	C360_05909	C362_05608	C364_05335	C365_05361	C343_05537	C351_02256	C352_05356	C346_05372	C348_05550	C354_05374	C350_05308	C355_00928	C361_05790	C367_05257	C370_05648	C369_05562	J008_05325	J009_05362	J010_05359	J000_05381	J001_05357	J002_05327	J003_05308	J004_05416	J005_05391	C366_05423	C356_05310	J007_05245	C358_05365
853085656	amidase	38	38		PF04389.12|Peptidase_M28[Peptidase family M28];PF01546.23|Peptidase_M20[Peptidase family M20/M25/M40];TIGR01879[hydantase: amidase, hydantoinase/carbamoylase family]	CNAG_01072	AYX15_01300	AYX14_05878	AYX13_02009	C368_00774	C345_02893	C344_02925	C353_03067	C347_03227	C349_03094	C359_02464	C360_03651	C362_02559	C364_03044	C365_03230	C343_03164	C351_02789	C352_03014	C346_03019	C348_03177	C354_03004	C350_02940	C355_03220	C361_03388	C367_02860	C370_03060	C369_03041	J008_02935	J009_02967	J010_02949	J000_02975	J001_02980	J002_02949	J003_02952	J004_02369	J005_03012	C366_03075	C356_02954
853085475	hypothetical protein	40	40		PF05207.8|zf-CSL[CSL zinc finger]	CNAG_07953	AYX15_00724	AYX14_01348	AYX13_05480	C368_01047	C345_00267	C344_00540	C353_00540	C347_00610	C349_00511	C359_00150	C360_00583	C362_04738	C364_00527	C365_00524	C343_00532	C351_00539	C352_00539	C346_00529	C348_00528	C354_00543	C350_00528	C355_00529	C361_00534	C367_00534	C370_00533	C369_00536	J008_00536	J009_00531	J010_00509	J000_00530	J001_00530	J002_00528	J003_00534	J004_00564	J005_00538	C366_00527	C356_00539	J007_00534	C358_00529
853085719	hypothetical protein	36	36		PF05426.7|Alginate_lyase[Alginate lyase]	CNAG_05168			AYX13_03124	C368_03002	C345_02253	C344_02279	C353_02416	C347_02581	C349_02437	C359_01752	C360_02965	C362_01914		C365_02592	C343_02513	C351_02010	C352_02357	C346_02387	C348_02532	C354_02353	C350_02300	C355_04347	C361_02573	C367_02222	C370_02408	C369_02397	J008_02285	J009_02319	J010_02305	J000_02338	J001_02329	J002_02293	J003_02299	J004_02447	J005_02355		C356_02300	J007_02285	C358_02355
853085469	hypothetical protein	40	40		PF05978.11|UNC-93[Ion channel regulatory protein UNC-93]	CNAG_01073	AYX15_01299	AYX14_05877	AYX13_02010	C368_00775	C345_02892	C344_02924	C353_03066	C347_03226	C349_03093	C359_02463	C360_03650	C362_02558	C364_03043	C365_03229	C343_03163	C351_02788	C352_03013	C346_03018	C348_03176	C354_03003	C350_02939	C355_03221	C361_03387	C367_02859	C370_03059	C369_03040	J008_02934	J009_02966	J010_02948	J000_02974	J001_02979	J002_02948	J003_02951	J004_02370	J005_03011	C366_03074	C356_02953	J007_02921	C358_03001
853085554	hypothetical protein	40	40		PF06108.7|DUF952[Protein of unknown function (DUF952)]	CNAG_07008	AYX15_06530	AYX14_05275	AYX13_06753	C368_06730	C345_06079	C344_06368	C353_06487	C347_06463	C349_06578	C359_05145	C360_06807	C362_06438	C364_06360	C365_05100	C343_06464	C351_06518	C352_06492	C346_06473	C348_06433	C354_06474	C350_06442	C355_06497	C361_06664	C367_06435	C370_06670	C369_06610	J008_06468	J009_06469	J010_06481	J000_06474	J001_06462	J002_06473	J003_06462	J004_06493	J005_06501	C366_06383	C356_06446	J007_06366	C358_06461
853085453	hypothetical protein	40	40		PF06544.7|DUF1115[Protein of unknown function (DUF1115)]	CNAG_01192	AYX15_02134	AYX14_02823	AYX13_04463	C368_00899	C345_02768	C344_02800	C353_02942	C347_03102	C349_02969	C359_02269	C360_03523	C362_02434	C364_02919	C365_03105	C343_03039	C351_02664	C352_02889	C346_02894	C348_03052	C354_02879	C350_02815	C355_03345	C361_03263	C367_02735	C370_02934	C369_02915	J008_02810	J009_02842	J010_02824	J000_02850	J001_02855	J002_02823	J003_02827	J004_02945	J005_02887	C366_02950	C356_02829	J007_02798	C358_02876
853085428	cytochrome C assembly protein	40	40		PF06687.7|SUR7[SUR7/PalI family]	CNAG_03576	AYX15_04716	AYX14_04850	AYX13_05429	C368_04998	C345_04651	C344_04652	C353_04823	C347_04973	C349_04855	C359_04574	C360_02689	C362_04233	C364_04801	C365_04528	C343_04927	C351_04708	C352_04741	C346_04764	C348_04953	C354_04757	C350_04708	C355_04851	C361_05140	C367_04649	C370_04873	C369_04796	J008_04705	J009_04747	J010_04726	J000_04773	J001_04770	J002_04715	J003_04699	J004_04800	J005_04779	C366_04815	C356_04709	J007_04635	C358_04752
853085434	hypothetical protein	40	40		PF06912.6|DUF1275[Protein of unknown function (DUF1275)]	CNAG_06911	AYX15_03494	AYX14_06284	AYX13_05351	C368_02810	C345_01973	C344_02041	C353_02139	C347_02308	C349_02160	C359_01462	C360_02330	C362_01639	C364_02135	C365_00902	C343_02239	C351_01730	C352_02079	C346_02105	C348_02251	C354_02075	C350_02052	C355_01975	C361_02294	C367_03915	C370_02127	C369_02117	J008_02009	J009_02068	J010_02041	J000_02052	J001_02088	J002_02015	J003_02047	J004_02137	J005_02066	C366_02174	C356_02028	J007_02011	C358_02079
853085472	hypothetical protein	40	40		PF07019.7|Rab5ip[Rab5-interacting protein (Rab5ip)]	CNAG_07987	AYX15_02032	AYX14_02300	AYX13_02688	C368_03542	C345_03313	C344_03343	C353_03489	C347_03646	C349_03516	C359_02885	C360_03981	C362_02980	C364_03463	C365_03657	C343_03583	C351_03214	C352_03437	C346_03431	C348_03619	C354_03426	C350_03366	C355_03014	C361_03790	C367_03274	C370_03479	C369_03464	J008_03364	J009_03406	J010_03392	J000_03391	J001_03426	J002_03350	J003_03397	J004_03461	J005_03432	C366_03497	C356_03379	J007_03320	C358_03412
853085295	sugar transporter	40	41		PF07690.11|MFS_1[Major Facilitator Superfamily];PF00083.19|Sugar_tr[Sugar (and other) transporter]	CNAG_06292	AYX15_06216,AYX15_06740	AYX14_06712	AYX13_01461	C368_06326	C345_06487	C344_06411	C353_06533	C347_06505	C349_06624	C359_06481	C360_06846	C362_06482	C364_06408	C365_06480	C343_06507	C351_06562	C352_06536	C346_06512	C348_06481	C354_06517	C350_06476	C355_06541	C361_06705	C367_06481	C370_06712	C369_06650	J008_06505	J009_06513	J010_06523	J000_06517	J001_06510	J002_06518	J003_06507	J004_06545	J005_06541	C366_06424	C356_06480	J007_06402	C358_06496
853085641	sugar transporter	38	38		PF07690.11|MFS_1[Major Facilitator Superfamily];PF00083.19|Sugar_tr[Sugar (and other) transporter]	CNAG_02586	AYX15_04086	AYX14_02781	AYX13_05523	C368_01992	C345_06114	C344_01974	C353_02075	C347_02242	C349_02094	C359_01385	C360_02264	C362_01573	C364_02067	C365_02315	C343_02174	C351_06012	C352_02014	C346_02039	C348_02184	C354_02011	C350_01983	C355_02106	C361_02223	C367_01930	C370_02057	C369_02051	J008_01954	J009_01998	J010_01977	J000_01988	J001_02022	J002_01947	J003_01981	J004_02068	J005_01998	C366_02109	C356_01963
853085697	hypothetical protein	37	37		PF07690.11|MFS_1[Major Facilitator Superfamily];PF05978.11|UNC-93[Ion channel regulatory protein UNC-93]	CNAG_04103	AYX15_06814	AYX14_01977	AYX13_00554	C368_05116	C345_04686	C344_04688	C353_04857	C347_05006	C349_04889	C359_04606	C360_05328	C362_04268	C364_04835	C365_04560	C343_04960	C351_04740	C352_04773		C348_04984	C354_04793		C355_04679	C361_05174	C367_04681	C370_04910	C369_04832	J008_04740	J009_04780	J010_04759	J000_04804	J001_04803	J002_04748	J003_04730	J004_04834	J005_04815	C366_04848		J007_04667	C358_04783
853085636	hypothetical protein	38	38	ITR1A	PF07690.11|MFS_1[Major Facilitator Superfamily];TIGR00879[SP: MFS transporter, sugar porter (SP) family];PF06609.8|TRI12[Fungal trichothecene efflux pump (TRI12)];PF00083.19|Sugar_tr[Sugar (and other) transporter]	CNAG_04552	AYX15_06980	AYX14_06855	AYX13_06928	C368_05965	C345_05541	C344_05528	C353_05706	C347_05848	C349_05711	C359_05677	C360_06179	C362_05882	C364_05610	C365_03436	C343_05810	C351_05555	C352_05629	C346_05652	C348_05824	C354_05648	C350_05582	C355_05595	C361_04811	C367_05531	C370_05915	C369_05833	J008_05613	J009_05641	J010_05651	J000_05625	J001_05633	J002_05607	J003_05588	J004_05698	J005_05665	C366_05697	C356_05591
853085680	hypothetical protein	37	37		PF07876.7|Dabb[Stress responsive A/B Barrel Domain]	CNAG_06245	AYX15_05519	AYX14_05414	AYX13_03644	C368_06719	C345_06068	C344_06357	C353_06476	C347_06452	C349_06567	C359_05134	C360_06796	C362_06427	C364_06348	C365_05088	C343_06453	C351_06507	C352_06481	C346_06462	C348_06422	C354_06463	C350_06431	C355_06486	C361_06653	C367_06424	C370_06659	C369_06599	J008_06457	J009_06458	J010_06470	J000_06463	J001_06451	J002_06462	J003_06451	J004_06482	J005_06490	C366_06371
853085664	hypothetical protein	38	38		PF08659.5|KR[KR domain];PF13561.1|adh_short_C2[Enoyl-(Acyl carrier protein) reductase];PF01073.14|3Beta_HSD[3-beta hydroxysteroid dehydrogenase/isomerase family];PF00106.20|adh_short[short chain dehydrogenase];PF01370.16|Epimerase[NAD dependent epimerase/dehydratase family]	CNAG_04553	AYX15_06991	AYX14_06854	AYX13_06927	C368_05963	C345_05540	C344_05527	C353_05705	C347_05847	C349_05710	C359_05676	C360_06178	C362_05881	C364_05609	C365_05625	C343_05809	C351_05554	C352_05628	C346_05651	C348_05823	C354_05647	C350_05581	C355_05594	C361_04810	C367_05530	C370_05914	C369_05832	J008_05612	J009_05640	J010_05650	J000_05624	J001_05632	J002_05606	J003_05587	J004_05697	J005_05664	C366_05696	C356_05590
853085503	DNA polymerase beta subunit	40	40		PF10391.4|DNA_pol_lambd_f[Fingers domain of DNA polymerase lambda];PF01909.18|NTP_transf_2[Nucleotidyltransferase domain];PF14792.1|DNA_pol_B_palm[DNA polymerase beta palm]	CNAG_00419	AYX15_05498	AYX14_02812	AYX13_04805	C368_00428	C345_00164	C344_00441	C353_00437	C347_00507	C349_00409	C359_00048	C360_00480	C362_04636	C364_00424	C365_00422	C343_00429	C351_00436	C352_00436	C346_00426	C348_00425	C354_00440	C350_00425	C355_00426	C361_00431	C367_00431	C370_00430	C369_00433	J008_00433	J009_00428	J010_00407	J000_00427	J001_00427	J002_00425	J003_00431	J004_00454	J005_00435	C366_00424	C356_00436	J007_00431	C358_00424
853085637	hypothetical protein	38	38		PF11951.3|Fungal_trans_2[Fungal specific transcription factor domain];PF00172.13|Zn_clus[Fungal Zn(2)-Cys(6) binuclear cluster domain]	CNAG_01071	AYX15_01301	AYX14_05879	AYX13_02008	C368_00773	C345_02894	C344_02926	C353_03068	C347_03228	C349_03095	C359_02465	C360_03652	C362_02560	C364_03045	C365_03231	C343_03165	C351_02790	C352_03015	C346_03020	C348_03178	C354_03005	C350_02941	C355_03219	C361_03389	C367_02861	C370_03061	C369_03042	J008_02936	J009_02968	J010_02950	J000_02976	J001_02981	J002_02950	J003_02953	J004_02368	J005_03013	C366_03076	C356_02955
853085441	hypothetical protein	40	40		PF12271.3|Chs3p[Chitin synthase III catalytic subunit]	CNAG_00798	AYX15_00237	AYX14_00495	AYX13_02952	C368_01325	C345_00545	C344_00819	C353_00818	C347_00888	C349_00788	C359_00427	C360_00860	C362_05016	C364_00806	C365_00802	C343_00812	C351_00819	C352_00816	C346_00810	C348_00807	C354_00821	C350_00807	C355_00808	C361_00811	C367_00812	C370_00810	C369_00816	J008_00807	J009_00809	J010_00788	J000_00808	J001_00809	J002_00806	J003_00812	J004_00844	J005_00818	C366_00806	C356_00820	J007_00811	C358_00812
853085537	hypothetical protein	40	40		PF12586.3|DUF3760[Protein of unknown function (DUF3760)]	CNAG_07471	AYX15_06055	AYX14_03246	AYX13_01655	C368_01538	C345_00761	C344_01040	C353_01049	C347_01102	C349_01128	C359_00635	C360_01071	C362_00549	C364_01018	C365_01083	C343_01032	C351_03651	C352_01066	C346_01076	C348_01013	C354_01059	C350_01037	C355_01099	C361_01023	C367_01028	C370_01026	C369_01035	J008_01018	J009_01019	J010_01008	J000_01021	J001_01028	J002_01010	J003_01026	J004_01061	J005_01040	C366_01015	C356_01039	J007_01033	C358_01030
853085422	alpha/beta hydrolase fold protein	40	40		PF12697.2|Abhydrolase_6[Alpha/beta hydrolase family];PF12146.3|Hydrolase_4[Putative lysophospholipase];PF00561.15|Abhydrolase_1[alpha/beta hydrolase fold];PF12695.2|Abhydrolase_5[Alpha/beta hydrolase family]	CNAG_01090	AYX15_01282	AYX14_05731	AYX13_02027	C368_00792	C345_02875	C344_02907	C353_03049	C347_03209	C349_03076	C359_02446	C360_03633	C362_02541	C364_03026	C365_03212	C343_03146	C351_02771	C352_02996	C346_03001	C348_03159	C354_02986	C350_02922	C355_03238	C361_03370	C367_02842	C370_03042	C369_03023	J008_02917	J009_02949	J010_02931	J000_02957	J001_02962	J002_02931	J003_02934	J004_02387	J005_02994	C366_03057	C356_02936	J007_02904	C358_02984
853085397	hypothetical protein	40	40		PF12847.2|Methyltransf_18[Methyltransferase domain];PF03141.11|Methyltransf_29[Putative S-adenosyl-L-methionine-dependent methyltransferase];PF08241.7|Methyltransf_11[Methyltransferase domain];PF13489.1|Methyltransf_23[Methyltransferase domain]	CNAG_01570	AYX15_01923	AYX14_04438	AYX13_01214	C368_06078	C345_05652	C344_05643	C353_05824	C347_05963	C349_05823	C359_05789	C360_06291	C362_05962	C364_05725	C365_05736	C343_05924	C351_05672	C352_05748	C346_05767	C348_05935	C354_05750	C350_05694	C355_05709	C361_06178	C367_05647	C370_06034	C369_05952	J008_05727	J009_05756	J010_05766	J000_05748	J001_05750	J002_05727	J003_05704	J004_05805	J005_05777	C366_05808	C356_05707	J007_05631	C358_05748
853085702	hypothetical protein	37	37		PF12847.2|Methyltransf_18[Methyltransferase domain];PF08241.7|Methyltransf_11[Methyltransferase domain];PF13649.1|Methyltransf_25[Methyltransferase domain];PF01209.13|Ubie_methyltran[ubiE/COQ5 methyltransferase family]	CNAG_03783	AYX15_06281	AYX14_03294	AYX13_01507			C344_01186	C353_01197	C347_01249	C349_01275	C359_00782	C360_01218	C362_00403	C364_01165	C365_01230	C343_01179	C351_01022	C352_01215		C348_01160	C354_01208	C350_01184	C355_01246	C361_01170	C367_01176	C370_01187	C369_01183	J008_01165	J009_01166	J010_01155	J000_01168	J001_01175	J002_01157	J003_01173	J004_01208	J005_01187	C366_01161	C356_01186	J007_01179	C358_01181
853085649	hypothetical protein	38	38		PF13359.1|DDE_Tnp_4[DDE superfamily endonuclease]	CNAG_07930	AYX15_06704	AYX14_05136	AYX13_01448	C368_06338	C345_06499	C344_06422	C353_06544	C347_06516	C349_06636	C359_06493	C360_06858	C362_06495	C364_06420	C365_06491	C343_06518	C351_06573	C352_06547	C346_06525	C348_06492	C354_06528	C350_06487	C355_06553	C361_06717	C367_06491			J008_06518	J009_06525	J010_06536	J000_06530	J001_06524	J002_06531	J003_06522	J004_06559	J005_06552	C366_06435	C356_06493	J007_06415	C358_06509
853085541	hypothetical protein	40	40		PF13460.1|NAD_binding_10[NADH(P)-binding];PF01370.16|Epimerase[NAD dependent epimerase/dehydratase family]	CNAG_08017	AYX15_02244	AYX14_01185	AYX13_03435	C368_06602	C345_05951	C344_06240	C353_06359	C347_06336	C349_06433	C359_05017	C360_06679	C362_06310	C364_06230	C365_04971	C343_06336	C351_06390	C352_06364	C346_06345	C348_06303	C354_06346	C350_06309	C355_06369	C361_06536	C367_06305	C370_06542	C369_06483	J008_06341	J009_06341	J010_06359	J000_06346	J001_06334	J002_06345	J003_06340	J004_06365	J005_06379	C366_06255	C356_06318	J007_06239	C358_06331
853085446	hypothetical protein	40	40		PF13894.1|zf-C2H2_4[C2H2-type zinc finger];PF00096.21|zf-C2H2[Zinc finger, C2H2 type]	CNAG_05786	AYX15_02667	AYX14_00280	AYX13_01814	C368_04296	C345_03948	C344_03976	C353_04130	C347_04282	C349_04153	C359_03844	C360_04957	C362_03649	C364_04108	C365_06321	C343_04222	C351_04009	C352_04066	C346_04072	C348_04257	C354_04065	C350_04010	C355_03935	C361_04430	C367_03903	C370_04172	C369_04101	J008_04001	J009_04047	J010_04036	J000_04031	J001_04066	J002_03992	J003_04030	J004_04098	J005_04070	C366_04125	C356_04007	J007_03948	C358_04045
853085676	cleavage stimulation factor subunit 2	37	37		PF14327.1|CSTF2_hinge[Hinge domain of cleavage stimulation factor subunit 2]	CNAG_04557	AYX15_06840	AYX14_06819	AYX13_06865	C368_05961	C345_05538	C344_05525	C353_05703	C347_05845	C349_05708	C359_05673		C362_05880	C364_05607	C365_03438	C343_05807	C351_05551	C352_05626	C346_05649	C348_05821	C354_05645	C350_05579	C355_05592	C361_06059	C367_05528	C370_05912	C369_05830	J008_05610	J009_05638	J010_05644	J000_05617	J001_05630	J002_05604	J003_05583	J004_05693	J005_05662	C366_05694	C356_05587
853085678	hypothetical protein	37	37		PF14791.1|DNA_pol_B_thumb[DNA polymerase beta thumb];PF14792.1|DNA_pol_B_palm[DNA polymerase beta palm]	CNAG_02160	AYX15_06910	AYX14_05298	AYX13_02425	C368_03767	C345_03494	C344_03524	C353_03674	C347_03827	C349_03699	C359_03637	C360_04342	C362_03198	C364_03646	C365_03867	C343_03765	C351_03396	C352_03621	C346_03617	C348_03799	C354_03609	C350_03553	C355_03480	C361_03975	C367_03456	C370_03662	C369_03649	J008_03543	J009_03592	J010_03576	J000_03573	J001_03609	J002_03536	J003_03578	J004_03644	J005_03615	C366_03675
853085529	hypothetical protein	40	40		PF15341.1|SLX9[Ribosome biogenesis protein SLX9]	CNAG_03354	AYX15_01617	AYX14_00713	AYX13_04056	C368_04775	C345_04426	C344_04427	C353_04602	C347_04749	C349_04628	C359_04350	C360_02465	C362_04012	C364_04578	C365_04307	C343_04701	C351_04484	C352_04520	C346_04539	C348_04730	C354_04536	C350_04484	C355_04567	C361_04915	C367_04424	C370_04653	C369_04578	J008_04481	J009_04521	J010_04500	J000_04509	J001_04544	J002_04471	J003_04496	J004_04573	J005_04554	C366_04594	C356_04482	J007_04408	C358_04523
853085383	cytoplasmic protein	40	40		PF00106.20|adh_short[short chain dehydrogenase]*	CNAG_06978	AYX15_05204	AYX14_05772	AYX13_06435	C368_05019	C345_04672	C344_04673	C353_04844	C347_04994	C349_04876	C359_04595	C360_02710	C362_04254	C364_04822	C365_04549	C343_04948	C351_04729	C352_04762	C346_04785	C348_04974	C354_04778	C350_04729	C355_04872	C361_05161	C367_04670	C370_04895	C369_04817	J008_04726	J009_04768	J010_04747	J000_04794	J001_04791	J002_04736	J003_04720	J004_04821	J005_04800	C366_04836	C356_04730	J007_04658	C358_04774
853085665	2-hydroxyacid dehydrogenase	37	37			CNAG_07816				C368_02976	C345_02227	C344_02254	C353_02390	C347_02555	C349_02411	C359_01726	C360_02939	C362_01888	C364_02383	C365_02566	C343_02487	C351_01984	C352_02331	C346_02361	C348_02502	C354_02327	C350_02274	C355_04373	C361_02547	C367_02196	C370_02382	C369_02371	J008_02259	J009_02293	J010_02279	J000_02312	J001_02303	J002_02267	J003_02273	J004_02421	J005_02329	C366_02422	C356_02274	J007_02259	C358_02329
853085556	cytoplasmic protein	39	39				AYX15_05942	AYX14_06000	AYX13_01035	C368_05752	C345_05328	C344_05321	C353_05494	C347_05637	C349_05529	C359_05464	C360_05971	C362_05670	C364_05397	C365_05423	C343_05599	C351_05343	C352_05418	C346_05432	C348_05612	C354_05436	C350_05370	C355_05382	C361_05852	C367_05318	C370_05709	C369_05623	J008_05388	J009_05427	J010_05432	J000_05446	J001_05421	J002_05393	J003_05374	J004_05481	J005_05452	C366_05485	C356_05370	J007_05309	C358_05428
853085402	pumilio domain-containing protein c	40	40			CNAG_07722	AYX15_03052	AYX14_00775	AYX13_04119	C368_04711	C345_04362	C344_04365	C353_04539	C347_04686	C349_04564	C359_04286	C360_02402	C362_03948	C364_04514	C365_04243	C343_04637	C351_04421	C352_04457	C346_04476	C348_04667	C354_04473	C350_04421	C355_04503	C361_04852	C367_04360	C370_04590	C369_04515	J008_04417	J009_04458	J010_04436	J000_04446	J001_04480	J002_04407	J003_04432	J004_04510	J005_04490	C366_04530	C356_04417	J007_04344	C358_04459
853085644	solute carrier family 39	38	38			CNAG_07728	AYX15_05448	AYX14_05435	AYX13_03869	C368_04821	C345_04472	C344_04473	C353_04648	C347_04795	C349_04674	C359_04396	C360_02511	C362_04056	C364_04624	C365_04353	C343_04747	C351_04530	C352_04565	C346_04584	C348_04776	C354_04581	C350_04530	C355_04612	C361_04961	C367_04469	C370_04699	C369_04623	J008_04525	J009_04567	J010_04546	J000_04595	J001_04591	J002_04517	J003_01841	J004_04620	J005_04599	C366_04640	C356_04527
853085440	sulfite reductase hemoprotein beta-component	40	40			CNAG_05071	AYX15_06425	AYX14_05896	AYX13_03020	C368_02897	C345_02148	C344_02216	C353_02310	C347_02476	C349_02332	C359_01647	C360_02860	C362_01809	C364_02303	C365_02485	C343_02408	C351_01905	C352_02251	C346_02281	C348_02423	C354_02246	C350_02225	C355_04452	C361_02468	C367_02117	C370_02302	C369_02291	J008_02180	J009_02242	J010_02228	J000_02227	J001_02252	J002_02186	J003_02222	J004_02311	J005_02250	C366_02342	C356_02195	J007_02180	C358_02248
853085696	hypothetical protein	37	37		PF08592.6|DUF1772[Domain of unknown function (DUF1772)]*	CNAG_07203	AYX15_04791	AYX14_03319	AYX13_01532	C368_01660	C345_00883	C344_01161	C353_01172	C347_01224	C349_01250	C359_00757	C360_01193			C365_01205	C343_01154	C351_03527	C352_01190	C346_01198	C348_01135	C354_01183	C350_01159	C355_01221	C361_01145	C367_01151	C370_01162	C369_01158	J008_01140	J009_01141	J010_01130	J000_01143	J001_01150	J002_01132	J003_01148	J004_01183	J005_01162		C356_01161	J007_01154	C358_01156
*PFAM domains from Bt85 orthologs (C365_04549 and C365_01205)
