# Supplementary material for: Tracing Genetic Exchange and Biogeography of Cryptococcus neoformans var. grubii at the Global Population Level
Source: Genetics. 2017 Jul 5;207(1):327–46. doi: 10.1534/genetics.117.203836 (PMC5586382; doi:10.1534/genetics.117.203836)
Supplement: Supplementary file 16 [file 327TableS7.xlsx]

## Sheet: Table S7
Table S7. Ancestry fraction of selected isolates from STRUCTURE
Isolate	VNII	VNB	VNI
V2	0	1	0
V17	0	1	0
V31	0	1	0
V53	0	1	0
V87	0	0.9908	0.0092
WM-1408	0	1	0
